# Supplementary material for: Three Small Cysteine-Free Proteins (CFP1–3) Are Required for Insect-Pathogenic Lifestyle of Metarhizium robertsii
Source: J Fungi (Basel). 2022 Jun 6;8(6):606. doi: 10.3390/jof8060606 (PMC9224661; doi:10.3390/jof8060606)
Supplement: Supplementary file 1 [file jof-08-00606-s001.zip]

Archive with 1 entries (1 files):
- jof-1726415-supplementary.pdf
